# Supplementary material for: DNA Damage Response Gene Signature as Potential Treatment Markers for Oral Squamous Cell Carcinoma
Source: Int J Mol Sci. 2023 Jan 31;24(3):2673. doi: 10.3390/ijms24032673 (PMC9916929; doi:10.3390/ijms24032673)
Supplement: Supplementary file 1 [file ijms-24-02673-s001.zip]

Archive with 7 entries (6 files):
- Supplementary Figures.docx
- __MACOSX/
- __MACOSX/._Supplementary Figures.docx
- Figure S1.tif
- __MACOSX/._Figure S1.tif
- Supplementary Tables.xlsx
- __MACOSX/._Supplementary Tables.xlsx
