# Supplementary material for: DNA Damage Response Gene Signature as Potential Treatment Markers for Oral Squamous Cell Carcinoma
Source: Int J Mol Sci. 2023 Jan 31;24(3):2673. doi: 10.3390/ijms24032673 (PMC9916929; doi:10.3390/ijms24032673)
Supplement: Supplementary file 1 [file ijms-24-02673-s001.zip › Supplementary Tables.xlsx]

## Sheet: Suppl Table 1 Patient samples
Characteristics
Total patients	316
Age (yr)
High	90
Low	19
media	61.4
Gender
Female	100
Male	216
Grade
G1	50
G2	189
G3	64
G4	4
GX	6
NA	3
Stage
Stage I	18
Stage II	54
Stage III	60
Stage IV A	149
Stage IV B	5
NA	30
HPV status
Negative	271
Positive	26
NA	19
Anatomic neoplasm subdivision
Base of tongue	26
Buccal Mucosa	22
Floor of mouth	61
Hard Palate	7
Oral Cavity	72
Oral Tongue	128

## Sheet: Suppl Table 2 Gene List
Gene symbol	Gene name	Description
ABL1	Tyrosine-protein kinase ABL1	Non-receptor tyrosine-protein kinase that plays a role in cytoskeleton remodeling in response to extracellular stimuli, cell motility and adhesion, receptor endocytosis, autophagy, DNA damage response and apoptosis.
APAF1	Apoptotic protease-activating factor 1	Oligomeric Apaf-1 mediates the cytochrome c-dependent autocatalytic activation of pro-caspase-9 (Apaf-3), leading to the activation of caspase-3 and apoptosis.
ATM	Serine-protein kinase ATM	Serine/threonine protein kinase which activates checkpoint signaling upon double strand breaks (DSBs), apoptosis and genotoxic stresses such as ionizing ultraviolet A light (UVA), thereby acting as a DNA damage sensor. Recognizes the substrate consensus sequence [ST]-Q. Phosphorylates 'Ser-139' of histone variant H2AX/H2AFX at double strand breaks (DSBs), thereby regulating DNA damage response me…
ATR	Serine/threonine-protein kinase ATR	Serine/threonine protein kinase which activates checkpoint signaling upon genotoxic stresses such as ionizing radiation (IR), ultraviolet light (UV), or DNA replication stalling, thereby acting as a DNA damage sensor. Recognizes the substrate consensus sequence [ST]-Q. Phosphorylates BRCA1, CHEK1, MCM2, RAD17, RPA2, SMC1 and p53/TP53, which collectively inhibit DNA replication and mitosis and pro…
ATRIP	Three-prime repair exonuclease 1	ATR-interacting protein; Major cellular 3'-to-5' DNA exonuclease which digests single-stranded DNA (ssDNA) and double-stranded DNA (dsDNA) with mismatched 3' termini. Prevents cell-intrinsic initiation of autoimmunity.
BAX	Apoptosis regulator BAX	Accelerates programmed cell death by binding to, and antagonizing the apoptosis repressor BCL2 or its adenovirus homolog E1B 19k protein.
BBC3	Bcl-2-binding component 3	Essential mediator of p53/TP53-dependent and p53/TP53- independent apoptosis
BID	BH3-interacting domain death agonist	The major proteolytic product p15 BID allows the release of cytochrome c (By similarity).
BRCA1	Breast cancer type 1 susceptibility protein	E3 ubiquitin-protein ligase that specifically mediates the formation of 'Lys-6'-linked polyubiquitin chains and plays a central role in DNA repair by facilitating cellular responses to DNA damage.
CASP3	Caspase-3	Involved in the activation cascade of caspases responsible for apoptosis execution.
CASP8	Caspase-8	Most upstream protease of the activation cascade of caspases responsible for the TNFRSF6/FAS mediated and TNFRSF1A induced cell death.
CASP9	Caspase-9	Involved in the activation cascade of caspases responsible for apoptosis execution.
CCNB1	G2/mitotic-specific cyclin-B1	Essential for the control of the cell cycle at the G2/M (mitosis) transition.
CCNB2	G2/mitotic-specific cyclin-B2	Essential for the control of the cell cycle at the G2/M (mitosis) transition.
CCNB3	G2/mitotic-specific cyclin-B3	Cyclins are positive regulatory subunits of the cyclin- dependent kinases (CDKs), and thereby play an essential role in the control of the cell cycle.
CCND1	G1/S-specific cyclin-D1	Regulatory component of the cyclin D1-CDK4 complex that phosphorylates and inhibits members of the retinoblastoma (RB) protein family including RB1 and regulates the cell-cycle during G(1)/S transition.
CCND2	G1/S-specific cyclin-D2	Regulatory component of the cyclin D2-CDK4 complex that phosphorylates and inhibits members of the retinoblastoma (RB) protein family including RB1 and regulates the cell-cycle during G(1)/S transition.
CCND3	G1/S-specific cyclin-D3	Regulatory component of the cyclin D3-CDK4 complex that phosphorylates and inhibits members of the retinoblastoma (RB) protein family including RB1 and regulates the cell-cycle during G(1)/S transition.
CCNE1	G1/S-specific cyclin-E1	Essential for the control of the cell cycle at the G1/S (start) transition.
CCNE2	G1/S-specific cyclin-E2	Essential for the control of the cell cycle at the late G1 and early S phase.
CDC25A	M-phase inducer phosphatase 1	Tyrosine protein phosphatase which functions as a dosage-dependent inducer of mitotic progression. Directly dephosphorylates CDK1 and stimulates its kinase activity.
CDC25C	M-phase inducer phosphatase 3	Functions as a dosage-dependent inducer in mitotic control. Tyrosine protein phosphatase required for progression of the cell cycle. When phosphorylated, highly effective in activating G2 cells into prophase. Directly dephosphorylates CDK1 and activates its kinase activity.
CDK1	Cyclin-dependent kinase 1	Plays a key role in the control of the eukaryotic cell cycle by modulating the centrosome cycle as well as mitotic onset; promotes G2-M transition, and regulates G1 progress and G1-S transition via association with multiple interphase cyclins.
CDK2	Cyclin-dependent kinase 2	Serine/threonine-protein kinase involved in the control of the cell cycle; essential for meiosis, but dispensable for mitosis. Acts at the G1-S transition.
CDK4	Cyclin-dependent kinase 4	Ser/Thr-kinase component of cyclin D-CDK4 complexes that phosphorylate and inhibit members of the retinoblastoma (RB) protein family including RB1 and regulate the cell-cycle during G(1)/S transition.
CDK5	Cyclin-dependent kinase 5	Proline-directed serine/threonine-protein kinase essential for neuronal cell cycle arrest and differentiation and may be involved in apoptotic cell death in neuronal diseases by triggering abortive cell cycle re-entry.
CDK6	Cyclin-dependent kinase 6	Serine/threonine-protein kinase involved in the control of the cell cycle and differentiation; promotes G1/S transition.
CDKN1A	Cyclin-dependent kinase inhibitor 1	May be involved in p53/TP53 mediated inhibition of cellular proliferation in response to DNA damage.
CDKN1B	Cyclin-dependent kinase inhibitor 1B	Important regulator of cell cycle progression. Inhibits the kinase activity of CDK2 bound to cyclin A, but has little inhibitory activity on CDK2 bound to SPDYA. Involved in G1 arrest.
CHEK1	Serine/threonine-protein kinase Chk1	Serine/threonine-protein kinase which is required for checkpoint-mediated cell cycle arrest and activation of DNA repair in response to the presence of DNA damage or unreplicated DNA.
CHEK2	Serine/threonine-protein kinase Chk2	Serine/threonine-protein kinase which is required for checkpoint-mediated cell cycle arrest, activation of DNA repair and apoptosis in response to the presence of DNA double-strand breaks.
CREB1	Cyclic AMP-responsive element-binding protein 1	Phosphorylation-dependent transcription factor that stimulates transcription upon binding to the DNA cAMP response element (CRE), a sequence present in many viral and cellular promoters.
CYCS	Cytochrome c, somatic	Electron carrier protein. The oxidized form of the cytochrome c heme group can accept an electron from the heme group of the cytochrome c1 subunit of cytochrome reductase.
DDB2	DNA damage-binding protein 2	Required for DNA repair. Binds to DDB1 to form the UV- damaged DNA-binding protein complex (the UV-DDB complex). The UV- DDB complex may recognize UV-induced DNA damage and recruit proteins of the nucleotide excision repair pathway (the NER pathway) to initiate DNA repair.
E2F1	Transcription factor E2F1	Transcription activator that binds DNA cooperatively with DP proteins through the E2 recognition site in cell cycle regulation or in DNA replication. The DRTF1/E2F complex functions in the control of cell-cycle progression from G1 to S phase.
FANCD2	Fanconi anemia group D2 protein	Required for maintenance of chromosomal stability. Promotes accurate and efficient pairing of homologs during meiosis. Involved in the repair of DNA double-strand breaks, both by homologous recombination and single-strand annealing. May participate in S phase and G2 phase checkpoint activation upon DNA damage.
FAS	Tumor necrosis factor receptor superfamily member 6	Receptor for TNFSF6/FASLG. The adapter molecule FADD recruits caspase-8 to the activated receptor.
GADD45A	Growth arrest and DNA damage-inducible protein GADD45 alpha	Stimulates DNA excision repair in vitro and inhibits entry of cells into S phase.
GADD45B	Growth arrest and DNA damage-inducible protein GADD45 beta	Involved in the regulation of growth and apoptosis.
GADD45G	Growth arrest and DNA damage-inducible protein GADD45 gamma	Involved in the regulation of growth and apoptosis.
HUS1B	Checkpoint protein HUS1B	Belongs to the HUS1 family.
MDM2	E3 ubiquitin-protein ligase Mdm2	E3 ubiquitin-protein ligase that mediates ubiquitination of p53/TP53, leading to its degradation by the proteasome. Inhibits p53/TP53- and p73/TP73-mediated cell cycle arrest and apoptosis by binding its transcriptional activation domain.
MYC	Myc proto-oncogene protein	Transcription factor that binds DNA and activates the transcription of growth-related genes.
NBN	Nibrin	Component of the MRE11-RAD50-NBN (MRN complex) which plays a critical role in the cellular response to DNA damage and the maintenance of chromosome integrity. The complex is involved in double-strand break (DSB) repair, DNA recombination, maintenance of telomere integrity, cell cycle checkpoint control and meiosis.
PMAIP1	Phorbol-12-myristate-13-acetate-induced protein 1	Promotes activation of caspases and apoptosis.
PML	Probable transcription factor pml	Functions via its association with PML-nuclear bodies (PML-NBs) in a wide range of important cellular processes, including tumor suppression, transcriptional regulation, apoptosis, senescence, DNA damage response, and viral defense mechanisms.
PRKDC	DNA-dependent protein kinase catalytic subunit	Serine/threonine-protein kinase that acts as a molecular sensor for DNA damage. Involved in DNA non-homologous end joining (NHEJ) required for double-strand break (DSB) repair and V(D)J recombination.
RAD1	Cell cycle checkpoint protein RAD1	Component of the 9-1-1 cell-cycle checkpoint response complex that plays a major role in DNA repair.
RAD17	Cell cycle checkpoint protein RAD17	Essential for sustained cell growth, maintenance of chromosomal stability, and ATR-dependent checkpoint activation upon DNA damage.
RAD50	DNA repair protein RAD50	Component of the MRN complex, which plays a central role in double-strand break (DSB) repair, DNA recombination, maintenance of telomere integrity and meiosis.
RAD51	DNA repair protein RAD51 homolog 1	Fanconi anemia complementation groups
RAD52	DNA repair protein RAD52 homolog	Involved in double-stranded break repair. Plays a central role in genetic recombination and DNA repair by promoting the annealing of complementary single-stranded DNA and by stimulation of the RAD51 recombinase.
RAD9A	Cell cycle checkpoint control protein RAD9A	Component of the 9-1-1 cell-cycle checkpoint response complex that plays a major role in DNA repair.
RB1	Retinoblastoma-associated protein	Key regulator of entry into cell division that acts as a tumor suppressor. Promotes G0-G1 transition when phosphorylated by CDK3/cyclin-C.
RFC1	Replication factor C subunit 1	Could play a role in DNA transcription regulation as well as DNA replication and/or repair. Can bind single- or double-stranded DNA.
RPA2	Replication protein A 32 kDa subunit	Binds and stabilizes single-stranded DNA intermediates, that form during DNA replication or upon DNA stress.
RRM2B	Ribonucleotide reductase regulatory tp53 inducible subunit m2b	Plays a pivotal role in cell survival by repairing damaged DNA in a p53/TP53-dependent manner.
SESN1	Sestrin-1	Functions as an intracellular leucine sensor that negatively regulates the TORC1 signaling pathway through the GATOR complex.
SFN	14-3-3 protein sigma	Adapter protein implicated in the regulation of a large spectrum of both general and specialized signaling pathways.
SMC1A	Structural maintenance of chromosomes protein 1A	Involved in chromosome cohesion during cell cycle and in DNA repair.
TLK1	Serine/threonine-protein kinase tousled-like 1	Rapidly and transiently inhibited by phosphorylation following the generation of DNA double-stranded breaks during S- phase. This is cell cycle checkpoint and ATM-pathway dependent and appears to regulate processes involved in chromatin assembly.
TLK2	Serine/threonine-protein kinase tousled-like 2	Serine/threonine-protein kinase involved in the process of chromatin assembly and probably also DNA replication, transcription, repair, and chromosome segregation.
TNFRSF10B	Tumor necrosis factor receptor superfamily member 10B	Receptor for the cytotoxic ligand TNFSF10/TRAIL which initiates the cascade of caspases mediating apoptosis.
TP53	Cellular tumor antigen p53	Acts as a tumor suppressor in many tumor types; induces growth arrest or apoptosis depending on the physiological circumstances and cell type.
TP53AIP1	P53-regulated apoptosis-inducing protein 1	May play an important role in mediating p53/TP53- dependent apoptosis.

## Sheet: Suppl Table 3 Normal samples
Characteristics
Total samples	32
Anatomic subdivision
Base of tongue	2
Floor of mouth	3
Oral Cavity	14
Oral Tongue	13

## Sheet: Suppl Table 4 Cell Lines Dep
OSCC cell lines
A253
BHY
BICR16
BICR22
BICR31
BICR56
BICR6
BICR78
CAL33
H103
H157
H357
H376
H413
HO1U1
KOSC2
PECAPJ15
PECAPJ41D2
PECAPJ49
SAS
SCC4
UPCISCC152
UPCISCC154
YD15
YD8

## Sheet: Suppl Table 5 Cell Lines Drug
OSCC cell lines
A253
BHY
BICR16
BICR22
BICR31
BICR56
BICR6
CAL33
PECAPJ15
PECAPJ41D2
PECAPJ49
SCC4
YD10B
YD15
YD8
